# Supplementary material for: Validation of Reference Genes for Studying Different Abiotic Stresses in Oat (Avena sativa L.) by RT-qPCR
Source: Plants (Basel). 2021 Jun 22;10(7):1272. doi: 10.3390/plants10071272 (PMC8309034; doi:10.3390/plants10071272)
Supplement: Supplementary file 1 [file plants-10-01272-s001.zip]

Archive with 3 entries (3 files):
- Figure S1-4.pdf
- Figure S5-14, sequence alignment.pdf
- Table S1, sequence homology.pdf
